# Supplementary material for: A dual-scale fused hypergraph convolution-based hyperedge prediction model for predicting missing reactions in genome-scale metabolic networks
Source: Brief Bioinform. 2024 Aug 5;25(5):bbae383. doi: 10.1093/bib/bbae383 (PMC11299038; doi:10.1093/bib/bbae383)
Supplement: Supplementary_Table_S3-S5_bbae383 [file supplementary_table_s3-s5_bbae383.xlsx]

## Sheet: F1
Supplementary Table S3. F1 scores of different methods.
GEM No.	GEM Name	CHESHIRE	NHP	Hyper-sagnn	DSHCNet
1	e_coli_core	0.651163	0.742857	0.333333	0.884615
2	iAB_RBC_283	0.739623	0.65896	0.736111	0.764045
3	iAF1260	0.802929	0.617087	0.742754	0.851276
4	iAF1260b	0.759871	0.611644	0.720437	0.857812
5	iAF692	0.825532	0.724437	0.759152	0.813278
6	iAF987	0.803618	0.668407	0.721472	0.773181
7	iAM_Pb448	0.751397	0.657837	0.678996	0.771223
8	iAM_Pc455	0.718291	0.637584	0.616644	0.771631
9	iAM_Pf480	0.756066	0.672018	0.690537	0.837209
10	iAM_Pk459	0.727778	0.642384	0.651458	0.787551
11	iAM_Pv461	0.768421	0.667464	0.664073	0.764543
12	iAPECO1_1312	0.797727	0.607493	0.729802	0.810661
13	iAT_PLT_636	0.811146	0.681761	0.762402	0.828697
14	iB21_1397	0.786517	0.623705	0.693899	0.82403
15	iBWG_1329	0.778652	0.642739	0.732334	0.850524
16	ic_1306	0.785408	0.611012	0.70948	0.853631
17	iCHOv1	0.829879	0.722084	0.771663	0.847945
18	iCHOv1_DG44	0.773916	0.711864	0.728761	0.844118
19	iCN718	0.842857	0.715765	0.778231	0.809375
20	iCN900	0.82494	0.696099	0.720379	0.861079
21	iE2348C_1286	0.779661	0.611541	0.700809	0.798837
22	iEC042_1314	0.786517	0.633001	0.726321	0.841197
23	iEC1344_C	0.80955	0.636757	0.72382	0.784404
24	iEC1349_Crooks	0.776358	0.625618	0.723471	0.875709
25	iEC1356_Bl21DE3	0.77195	0.625285	0.707048	0.848454
26	iEC1364_W	0.796867	0.622788	0.705231	0.860442
27	iEC1368_DH5a	0.808377	0.638412	0.711795	0.824544
28	iEC1372_W3110	0.791667	0.644944	0.694748	0.786885
29	iEC55989_1330	0.789418	0.631161	0.717045	0.824661
30	iECABU_c1320	0.780595	0.636617	0.713477	0.851528
31	iECB_1328	0.796031	0.642417	0.719446	0.841989
32	iECBD_1354	0.809267	0.603995	0.726405	0.882509
33	iECD_1391	0.799365	0.644647	0.720964	0.839138
34	iEcDH1_1363	0.7908	0.60251	0.700157	0.827624
35	iECDH10B_1368	0.744499	0.636215	0.703905	0.824916
36	iECDH1ME8569_1439	0.807467	0.628541	0.720384	0.860934
37	iEcE24377_1341	0.79148	0.636908	0.701138	0.79455
38	iECED1_1282	0.786238	0.626087	0.730481	0.85273
39	iECH74115_1262	0.766432	0.62807	0.708584	0.846591
40	iEcHS_1320	0.778936	0.619075	0.72818	0.874444
41	iECIAI1_1343	0.775354	0.623644	0.735498	0.824451
42	iECIAI39_1322	0.809169	0.628995	0.680563	0.87754
43	iECNA114_1301	0.794475	0.630652	0.691489	0.807037
44	iECO103_1326	0.786704	0.629983	0.682731	0.796518
45	iECO111_1330	0.786611	0.61521	0.724385	0.820598
46	iECO26_1355	0.790954	0.627907	0.706427	0.799562
47	iECOK1_1307	0.77685	0.636463	0.714602	0.867314
48	iEcolC_1368	0.80442	0.614365	0.720665	0.858047
49	iECP_1309	0.792179	0.639702	0.710555	0.830366
50	iECs_1301	0.80786	0.62905	0.730194	0.83692
51	iECS88_1305	0.791485	0.648855	0.702161	0.829578
52	iECSE_1348	0.777961	0.639175	0.725902	0.828848
53	iECSF_1327	0.781488	0.64203	0.708333	0.815223
54	iEcSMS35_1347	0.780405	0.645856	0.727178	0.862161
55	iECSP_1301	0.767303	0.61814	0.713595	0.830752
56	iECUMN_1333	0.795017	0.61489	0.709883	0.813966
57	iECW_1372	0.787402	0.624661	0.716362	0.837662
58	iEK1008	0.835787	0.70339	0.751634	0.782097
59	iEKO11_1354	0.815047	0.622222	0.724089	0.852359
60	iETEC_1333	0.770338	0.621425	0.699049	0.852846
61	iG2583_1286	0.792683	0.628604	0.707871	0.850755
62	iHN637	0.872458	0.731788	0.763025	0.813688
63	iIS312	0.599388	0.615721	0.603261	0.74772
64	iIS312_Amastigote	0.660436	0.660633	0.605714	0.750716
65	iIS312_Epimastigote	0.605556	0.631347	0.613757	0.762178
66	iIS312_Trypomastigote	0.680965	0.651982	0.631313	0.752412
67	iIT341	0.717678	0.711497	0.685567	0.807487
68	iJB785	0.80678	0.67663	0.698171	0.783362
69	iJN1463	0.800959	0.626787	0.73309	0.863148
70	iJN678	0.828346	0.647059	0.722818	0.839506
71	iJN746	0.813215	0.641371	0.705436	0.807107
72	iJO1366	0.787915	0.634396	0.709052	0.854249
73	iJR904	0.839945	0.691211	0.753408	0.840336
74	iLB1027_lipid	0.889478	0.738309	0.822866	0.862634
75	iLF82_1304	0.794366	0.628295	0.73124	0.85997
76	iLJ478	0.811791	0.696133	0.684327	0.794457
77	iML1515	0.800421	0.632101	0.7068	0.829764
78	iMM1415	0.761076	0.719187	0.714286	0.831513
79	iMM904	0.767031	0.651815	0.701454	0.791289
80	iND750	0.748111	0.650143	0.753894	0.825059
81	iNF517	0.853707	0.679245	0.758007	0.817248
82	iNJ661	0.838617	0.714462	0.750885	0.743262
83	iNRG857_1313	0.775785	0.601671	0.726674	0.815991
84	iPC815	0.730956	0.613487	0.700361	0.852412
85	iRC1080	0.811976	0.663717	0.776496	0.846707
86	iS_1188	0.806636	0.627047	0.705556	0.837209
87	iSB619	0.885496	0.711409	0.775221	0.806452
88	iSbBS512_1146	0.796719	0.622485	0.704111	0.853288
89	iSBO_1134	0.806338	0.6374	0.724544	0.854875
90	iSDY_1059	0.762389	0.633501	0.681464	0.833235
91	iSF_1195	0.78295	0.642653	0.711944	0.851253
92	iSFV_1184	0.793466	0.629734	0.698377	0.813403
93	iSFxv_1172	0.804274	0.635824	0.741585	0.834003
94	iSSON_1240	0.783482	0.641446	0.670404	0.829824
95	iSynCJ816	0.839286	0.662777	0.758123	0.858228
96	iUMN146_1321	0.790222	0.644087	0.721887	0.858775
97	iUMNK88_1353	0.773246	0.605308	0.722879	0.87772
98	iUTI89_1310	0.776471	0.638064	0.700434	0.84933
99	iWFL_1372	0.766313	0.636121	0.665973	0.824775
100	iY75_1357	0.8	0.624792	0.742655	0.861771
101	iYL1228	0.809675	0.60014	0.718014	0.882164
102	iYO844	0.895782	0.719078	0.797186	0.818182
103	iYS1720	0.79661	0.666361	0.710669	0.863576
104	iYS854	0.804933	0.669776	0.723032	0.839424
105	iZ_1308	0.79497	0.636463	0.723335	0.844741
106	RECON1	0.778711	0.715202	0.699716	0.892568
107	Recon3D	0.810263	0.724554	0.771064	0.881864
108	STM_v1_0	0.782097	0.625818	0.702227	0.821407

## Sheet: AUPR
Supplementary Table S4. AUPR scores of different methods.
GEM No.	GEM Name	CHESHIRE	NHP	Hyper-sagnn	DSHCNet
1	e_coli_core	0.862043	0.936153	0.595354	0.951893
2	iAB_RBC_283	0.850062	0.79559	0.763883	0.854512
3	iAF1260	0.871496	0.678744	0.820782	0.902462
4	iAF1260b	0.864264	0.690732	0.69652	0.889878
5	iAF692	0.913459	0.737174	0.821549	0.860211
6	iAF987	0.880102	0.719914	0.816176	0.849338
7	iAM_Pb448	0.832671	0.716313	0.725985	0.836843
8	iAM_Pc455	0.774343	0.711503	0.655759	0.879344
9	iAM_Pf480	0.850458	0.704379	0.786055	0.883822
10	iAM_Pk459	0.805595	0.674798	0.599092	0.824282
11	iAM_Pv461	0.816285	0.678797	0.720535	0.833326
12	iAPECO1_1312	0.869668	0.692872	0.667688	0.85223
13	iAT_PLT_636	0.909459	0.734349	0.811074	0.893364
14	iB21_1397	0.862908	0.700846	0.694093	0.865267
15	iBWG_1329	0.858909	0.71341	0.745328	0.89528
16	ic_1306	0.859227	0.680227	0.720018	0.917289
17	iCHOv1	0.904466	0.703151	0.826444	0.932378
18	iCHOv1_DG44	0.825262	0.706784	0.771175	0.83722
19	iCN718	0.930581	0.760151	0.840731	0.90823
20	iCN900	0.915803	0.804092	0.790608	0.932446
21	iE2348C_1286	0.875698	0.695918	0.762803	0.850701
22	iEC042_1314	0.852967	0.699402	0.7382	0.904019
23	iEC1344_C	0.883893	0.699413	0.800511	0.850457
24	iEC1349_Crooks	0.842029	0.692222	0.785185	0.934489
25	iEC1356_Bl21DE3	0.871171	0.701097	0.816483	0.865834
26	iEC1364_W	0.878838	0.685309	0.720033	0.90709
27	iEC1368_DH5a	0.875726	0.696073	0.80527	0.853946
28	iEC1372_W3110	0.877981	0.728441	0.736931	0.884836
29	iEC55989_1330	0.868856	0.688548	0.817876	0.869069
30	iECABU_c1320	0.878068	0.712661	0.80589	0.866615
31	iECB_1328	0.865857	0.703579	0.704681	0.900095
32	iECBD_1354	0.895223	0.682275	0.675351	0.899429
33	iECD_1391	0.862244	0.691077	0.760538	0.88973
34	iEcDH1_1363	0.880458	0.653408	0.765989	0.860761
35	iECDH10B_1368	0.864301	0.696043	0.764757	0.864903
36	iECDH1ME8569_1439	0.868893	0.700315	0.775628	0.918829
37	iEcE24377_1341	0.874839	0.686394	0.66192	0.828121
38	iECED1_1282	0.86025	0.701385	0.704819	0.886804
39	iECH74115_1262	0.840776	0.699016	0.718349	0.895817
40	iEcHS_1320	0.84231	0.685933	0.773879	0.918041
41	iECIAI1_1343	0.861576	0.682239	0.747577	0.875651
42	iECIAI39_1322	0.892062	0.705143	0.707422	0.90782
43	iECNA114_1301	0.873083	0.69863	0.696202	0.840402
44	iECO103_1326	0.852358	0.699368	0.636519	0.825854
45	iECO111_1330	0.866454	0.668547	0.65925	0.857614
46	iECO26_1355	0.868879	0.713716	0.785449	0.858553
47	iECOK1_1307	0.866718	0.692317	0.787288	0.901882
48	iEcolC_1368	0.881689	0.691391	0.790041	0.882974
49	iECP_1309	0.872952	0.700687	0.73524	0.872802
50	iECs_1301	0.858276	0.707204	0.794825	0.892031
51	iECS88_1305	0.865142	0.721691	0.743772	0.905241
52	iECSE_1348	0.871424	0.692318	0.683622	0.854241
53	iECSF_1327	0.885949	0.707255	0.795944	0.854189
54	iEcSMS35_1347	0.863951	0.686721	0.810303	0.890208
55	iECSP_1301	0.864554	0.715529	0.792912	0.880339
56	iECUMN_1333	0.877536	0.686963	0.797234	0.866632
57	iECW_1372	0.844615	0.683069	0.728203	0.881004
58	iEK1008	0.897986	0.798066	0.812153	0.83702
59	iEKO11_1354	0.875721	0.688723	0.771727	0.902746
60	iETEC_1333	0.869567	0.704741	0.759167	0.903315
61	iG2583_1286	0.87162	0.714018	0.773521	0.882326
62	iHN637	0.931497	0.774723	0.726168	0.861208
63	iIS312	0.70535	0.699721	0.68639	0.841212
64	iIS312_Amastigote	0.790623	0.663758	0.720607	0.87186
65	iIS312_Epimastigote	0.710009	0.714866	0.641789	0.846584
66	iIS312_Trypomastigote	0.665523	0.657707	0.638154	0.891905
67	iIT341	0.847204	0.77561	0.772322	0.871083
68	iJB785	0.890274	0.739211	0.735674	0.861204
69	iJN1463	0.856181	0.699004	0.824792	0.918364
70	iJN678	0.916287	0.756268	0.770661	0.91985
71	iJN746	0.884641	0.694145	0.755716	0.841845
72	iJO1366	0.879967	0.686532	0.775738	0.895552
73	iJR904	0.927378	0.72725	0.813533	0.898241
74	iLB1027_lipid	0.953989	0.688997	0.880243	0.8999
75	iLF82_1304	0.858728	0.705775	0.737683	0.916346
76	iLJ478	0.890098	0.81061	0.809404	0.841332
77	iML1515	0.883003	0.702199	0.809512	0.861864
78	iMM1415	0.819797	0.714089	0.79397	0.886576
79	iMM904	0.849132	0.705323	0.718165	0.834223
80	iND750	0.874688	0.700539	0.757148	0.906607
81	iNF517	0.921303	0.730942	0.639606	0.865714
82	iNJ661	0.928526	0.796548	0.770667	0.818709
83	iNRG857_1313	0.869575	0.704446	0.748776	0.85655
84	iPC815	0.844517	0.670672	0.726788	0.918794
85	iRC1080	0.90062	0.688432	0.756171	0.896663
86	iS_1188	0.869775	0.699423	0.79137	0.89373
87	iSB619	0.937084	0.77501	0.762516	0.883421
88	iSbBS512_1146	0.874205	0.684259	0.765138	0.905245
89	iSBO_1134	0.892524	0.708421	0.725459	0.923883
90	iSDY_1059	0.834876	0.70416	0.734789	0.874206
91	iSF_1195	0.862447	0.673667	0.801077	0.88385
92	iSFV_1184	0.878832	0.691943	0.718508	0.859008
93	iSFxv_1172	0.880357	0.680748	0.734597	0.886045
94	iSSON_1240	0.872313	0.6978	0.753168	0.863729
95	iSynCJ816	0.920346	0.672019	0.770404	0.923868
96	iUMN146_1321	0.887086	0.715447	0.804336	0.916302
97	iUMNK88_1353	0.852974	0.693131	0.729913	0.903613
98	iUTI89_1310	0.829227	0.697773	0.793947	0.896761
99	iWFL_1372	0.863227	0.697919	0.689988	0.845782
100	iY75_1357	0.880124	0.699496	0.833688	0.910074
101	iYL1228	0.890543	0.693561	0.785405	0.921652
102	iYO844	0.953385	0.79602	0.848891	0.845349
103	iYS1720	0.871996	0.719446	0.81138	0.911364
104	iYS854	0.912622	0.715718	0.732851	0.920484
105	iZ_1308	0.874911	0.685413	0.690872	0.871993
106	RECON1	0.848432	0.735525	0.761476	0.908441
107	Recon3D	0.867224	0.715928	0.77414	0.902527
108	STM_v1_0	0.870708	0.687729	0.811921	0.87836

## Sheet: AUROC
Supplementary Table S5. AUROC scores of different methods.
GEM No.	GEM Name	CHESHIRE	NHP	Hyper-sagnn	DSHCNet
1	e_coli_core	0.836735	0.897959	0.591837	0.933413
2	iAB_RBC_283	0.833998	0.741509	0.776248	0.835069
3	iAF1260	0.879215	0.656507	0.796235	0.906958
4	iAF1260b	0.873313	0.665016	0.754258	0.913502
5	iAF692	0.904587	0.7565	0.806059	0.874025
6	iAF987	0.874519	0.691079	0.78577	0.861539
7	iAM_Pb448	0.824588	0.704861	0.715396	0.855418
8	iAM_Pc455	0.782776	0.678414	0.650138	0.870762
9	iAM_Pf480	0.826078	0.699923	0.75245	0.896224
10	iAM_Pk459	0.800503	0.662734	0.652385	0.857928
11	iAM_Pv461	0.822597	0.674849	0.694172	0.833884
12	iAPECO1_1312	0.863663	0.670866	0.751804	0.867153
13	iAT_PLT_636	0.907135	0.714795	0.820992	0.927594
14	iB21_1397	0.86858	0.690455	0.703201	0.882832
15	iBWG_1329	0.861619	0.689548	0.758873	0.903233
16	ic_1306	0.854589	0.670268	0.741568	0.923358
17	iCHOv1	0.904345	0.738874	0.828668	0.926327
18	iCHOv1_DG44	0.840089	0.732018	0.774107	0.884245
19	iCN718	0.922404	0.788477	0.836341	0.906726
20	iCN900	0.909169	0.753442	0.805581	0.936285
21	iE2348C_1286	0.861729	0.673187	0.737761	0.863159
22	iEC042_1314	0.87511	0.68827	0.765805	0.913158
23	iEC1344_C	0.872932	0.685516	0.781626	0.866486
24	iEC1349_Crooks	0.854616	0.676431	0.757507	0.938285
25	iEC1356_Bl21DE3	0.858475	0.682243	0.766313	0.896071
26	iEC1364_W	0.868934	0.672207	0.723478	0.922454
27	iEC1368_DH5a	0.877839	0.692808	0.760506	0.879986
28	iEC1372_W3110	0.870392	0.711091	0.732762	0.886312
29	iEC55989_1330	0.861689	0.675103	0.776026	0.88588
30	iECABU_c1320	0.865587	0.695988	0.756422	0.897601
31	iECB_1328	0.869597	0.684116	0.747016	0.910057
32	iECBD_1354	0.881912	0.672627	0.747874	0.922826
33	iECD_1391	0.863662	0.695237	0.77442	0.898604
34	iEcDH1_1363	0.865719	0.644106	0.742145	0.88321
35	iECDH10B_1368	0.863614	0.680207	0.745565	0.887375
36	iECDH1ME8569_1439	0.864696	0.684232	0.755389	0.925305
37	iEcE24377_1341	0.871137	0.687976	0.710866	0.851119
38	iECED1_1282	0.866972	0.683348	0.743754	0.912191
39	iECH74115_1262	0.857142	0.688124	0.746624	0.907365
40	iEcHS_1320	0.85609	0.672124	0.762379	0.925009
41	iECIAI1_1343	0.856848	0.666439	0.776883	0.890563
42	iECIAI39_1322	0.881963	0.689103	0.70611	0.928362
43	iECNA114_1301	0.862575	0.680161	0.74218	0.857428
44	iECO103_1326	0.858021	0.688785	0.721519	0.850772
45	iECO111_1330	0.856175	0.665581	0.72813	0.875832
46	iECO26_1355	0.860715	0.690959	0.76263	0.869336
47	iECOK1_1307	0.861566	0.68485	0.757264	0.913188
48	iEcolC_1368	0.869795	0.672975	0.750417	0.908441
49	iECP_1309	0.868374	0.684527	0.724662	0.892331
50	iECs_1301	0.86238	0.69081	0.756452	0.905099
51	iECS88_1305	0.860435	0.698219	0.75125	0.905724
52	iECSE_1348	0.857065	0.689083	0.735851	0.881762
53	iECSF_1327	0.862599	0.696764	0.758883	0.870437
54	iEcSMS35_1347	0.855578	0.681935	0.778995	0.90818
55	iECSP_1301	0.869917	0.677028	0.752929	0.891873
56	iECUMN_1333	0.880704	0.666886	0.75779	0.877994
57	iECW_1372	0.855828	0.675247	0.751498	0.893357
58	iEK1008	0.896028	0.758357	0.817242	0.840608
59	iEKO11_1354	0.872598	0.679362	0.766017	0.912623
60	iETEC_1333	0.859086	0.675931	0.737149	0.916664
61	iG2583_1286	0.866514	0.691422	0.76439	0.898792
62	iHN637	0.929192	0.757339	0.789094	0.878037
63	iIS312	0.689396	0.660328	0.671152	0.849295
64	iIS312_Amastigote	0.771769	0.663102	0.696131	0.87742
65	iIS312_Epimastigote	0.698347	0.687037	0.664875	0.855072
66	iIS312_Trypomastigote	0.750565	0.669221	0.666619	0.874131
67	iIT341	0.820218	0.774306	0.736989	0.883684
68	iJB785	0.889793	0.716703	0.749635	0.862672
69	iJN1463	0.870227	0.681895	0.797789	0.925268
70	iJN678	0.907568	0.695303	0.76751	0.928316
71	iJN746	0.878483	0.668247	0.745215	0.869284
72	iJO1366	0.87918	0.674139	0.748362	0.909799
73	iJR904	0.923794	0.715643	0.803708	0.906647
74	iLB1027_lipid	0.956752	0.761399	0.889043	0.920271
75	iLF82_1304	0.864749	0.680764	0.751845	0.929687
76	iLJ478	0.891867	0.785242	0.770215	0.861001
77	iML1515	0.866219	0.684794	0.762212	0.881849
78	iMM1415	0.832628	0.741805	0.761804	0.895327
79	iMM904	0.843147	0.697143	0.739301	0.864102
80	iND750	0.87928	0.680137	0.787298	0.905277
81	iNF517	0.921871	0.719608	0.740701	0.876111
82	iNJ661	0.922556	0.765568	0.795468	0.82601
83	iNRG857_1313	0.859735	0.671117	0.752237	0.877594
84	iPC815	0.838122	0.664011	0.729943	0.928295
85	iRC1080	0.894376	0.698336	0.802098	0.91496
86	iS_1188	0.874199	0.685031	0.776447	0.908648
87	iSB619	0.94128	0.770784	0.79318	0.873269
88	iSbBS512_1146	0.870678	0.671503	0.752153	0.920255
89	iSBO_1134	0.877998	0.686673	0.756954	0.922251
90	iSDY_1059	0.850066	0.68964	0.707226	0.892417
91	iSF_1195	0.844458	0.679597	0.764416	0.900447
92	iSFV_1184	0.868594	0.68258	0.740595	0.877797
93	iSFxv_1172	0.870778	0.678751	0.770166	0.89375
94	iSSON_1240	0.86609	0.69009	0.713896	0.888335
95	iSynCJ816	0.912563	0.672034	0.788639	0.924215
96	iUMN146_1321	0.868913	0.699809	0.762112	0.927233
97	iUMNK88_1353	0.856003	0.672226	0.756376	0.924516
98	iUTI89_1310	0.855564	0.675556	0.757403	0.916124
99	iWFL_1372	0.856264	0.685341	0.702159	0.862482
100	iY75_1357	0.869446	0.680615	0.805602	0.922619
101	iYL1228	0.873438	0.665402	0.762524	0.93634
102	iYO844	0.950261	0.778704	0.855306	0.876673
103	iYS1720	0.864886	0.723708	0.771757	0.918511
104	iYS854	0.907713	0.703268	0.754983	0.904593
105	iZ_1308	0.8644	0.675614	0.753874	0.898239
106	RECON1	0.855068	0.753186	0.752844	0.937546
107	Recon3D	0.88318	0.743287	0.826004	0.92982
108	STM_v1_0	0.858698	0.668278	0.777801	0.889051
